# Supplementary material for: Inferring multilayer interactome networks shaping phenotypic plasticity and evolution
Source: Nat Commun. 2021 Sep 6;12:5304. doi: 10.1038/s41467-021-25086-5 (PMC8421358; doi:10.1038/s41467-021-25086-5)
Supplement: Supplementary file 5 — Dataset 1 [file 41467_2021_25086_MOESM5_ESM.xlsx]

## Sheet: Sheet1
Background of 99 S. aureus strains used in the abiotic GWAS experiment.
Strain numbera	Vancomycin MIC (μg/mL)b	Accession number	Strain number	Vancomycin MIC (μg/mL)	Accession number
S1 (Sp1)	10 (1)	SRX10649650	S56 (Sp56)	7 (1)	SRX10649696
S2 (Sp2)	3 (1.5)	SRX10649651	S57 (Sp57)	18 (1)	SRX10649697
S3 (Sp3)	10 (1.5)	SRX10649662	S58 (Sp58)	5 (1.5)	SRX10649698
S4 (Sp4)	3 (1)	SRX10649673	S59 (Sp59)	6 (1)	SRX10649699
S5 (Sp5)	4 (1.5)	SRX10649684	S60 (Sp60)	8 (1)	SRX10649700
S6 (Sp6)	3 (1)	SRX10649695	S61 (Sp61)	3 (1)	SRX10649701
S7 (Sp7)	10 (1)	SRX10649706	S62 (Sp62)	8 (1)	SRX10649702
S8 (Sp8)	16 (1.5)	SRX10649717	S63 (Sp63)	4 (1)	SRX10649703
S9 (Sp9)	12 (1)	SRX10649728	S64 (Sp64)	6 (1.5)	SRX10649704
S11 (Sp11)	8 (1.5)	SRX10649739	S65 (Sp65)	4 (1)	SRX10649705
S12 (Sp12)	3 (1)	SRX10649652	S66 (Sp66)	7 (1)	SRX10649707
S13 (Sp13)	4 (1)	SRX10649653	S67 (Sp67)	7 (1)	SRX10649708
S14 (Sp14)	3 (1)	SRX10649654	S68 (Sp68)	4.5 (1)	SRX10649709
S15 (Sp15)	16 (1.5)	SRX10649655	S69 (Sp69)	8 (1.5)	SRX10649710
S16 (Sp16)	16 (1)	SRX10649656	S70 (Sp70)	6 (1)	SRX10649711
S17 (Sp17)	4 (1.5)	SRX10649657	S71 (Sp71)	6 (1.5)	SRX10649712
S18 (Sp18)	3 (1)	SRX10649658	S72 (Sp72)	5 (1)	SRX10649713
S19 (Sp19)	4 (1)	SRX10649659	S73 (Sp73)	2 (1)	SRX10649714
S20 (Sp20)	4 (1)	SRX10649660	S74 (Sp74)	18 (1)	SRX10649715
S21 (Sp21)	4 (1)	SRX10649661	S75 (Sp75)	3 (1)	SRX10649716
S22 (Sp22)	3 (1.5)	SRX10649663	S76 (Sp76)	3 (1.5)	SRX10649718
S23 (Sp23)	3 (1)	SRX10649664	S77 (Sp77)	3 (1)	SRX10649719
S24 (Sp24)	3 (1)	SRX10649665	S78 (Sp78)	8 (1)	SRX10649720
S25 (Sp25)	4 (1.5)	SRX10649666	S79 (Sp79)	8 (1.5)	SRX10649721
S26 (Sp26)	4 (1.5)	SRX10649667	S80 (Sp80)	3 (1)	SRX10649722
S27 (Sp27)	8 (1)	SRX10649668	S81 (Sp81)	4 (1)	SRX10649723
S28 (Sp28)	14 (1.5)	SRX10649669	S82 (Sp82)	3 (1)	SRX10649724
S29 (Sp29)	3 (1)	SRX10649670	S83 (Sp83)	12 (1)	SRX10649725
S30 (Sp30)	3 (1.5)	SRX10649671	S84 (Sp84)	9 (1.5)	SRX10649726
S31 (Sp31)	4 (1.5)	SRX10649672	S85 (Sp85)	8 (1.5)	SRX10649727
S32 (Sp32)	12 (1)	SRX10649674	S87 (Sp87)	8 (1.5)	SRX10649729
S33 (Sp33)	3 (1)	SRX10649675	S88 (Sp88)	2.5 (1)	SRX10649730
S34 (Sp34)	6 (1.5)	SRX10649676	S89 (Sp89)	6 (1)	SRX10649731
S35 (Sp35)	12 (1)	SRX10649677	S90 (Sp90)	6 (1)	SRX10649732
S36 (Sp36)	3 (1)	SRX10649678	S91 (Sp91)	6 (1)	SRX10649733
S40 (Sp40)	8 (1.5)	SRX10649679	S92 (Sp92)	2 (1)	SRX10649734
S41 (Sp41)	8 (1)	SRX10649680	S93 (Sp93)	2 (1.5)	SRX10649735
S42 (Sp42)	8 (1)	SRX10649681	S94 (Sp94)	3.5 (1)	SRX10649736
S43 (Sp43)	8 (1.5)	SRX10649682	S95 (Sp95)	2.5 (1)	SRX10649737
S44 (Sp44)	16 (1)	SRX10649683	S96 (Sp96)	2 (1)	SRX10649738
S45 (Sp45)	4 (1)	SRX10649685	S97 (Sp97)	6 (1.5)	SRX10649740
S47 (Sp47)	4 (1)	SRX10649686	S98 (Sp98)	4 (1.5)	SRX10649741
S48 (Sp48)	2 (1)	SRX10649687	S99 (Sp99)	5 (1)	SRX10649742
S49 (Sp49)	2.5 (1)	SRX10649688	S100 (Sp100)	6 (1.5)	SRX10649743
S50 (Sp50)	3 (1.5)	SRX10649689	S101 (Sp101)	16 (1)	SRX10649744
S51 (Sp51)	12 (1)	SRX10649690	S102 (Sp102)	4.5 (1)	SRX10649745
S52 (Sp52)	5 (1)	SRX10649691	S103 (Sp103)	4 (1)	SRX10649746
S53 (Sp53)	3.5 (1)	SRX10649692	S104 (Sp104)	2 (1)	SRX10649747
S54 (Sp54)	2.5 (1)	SRX10649693	S105 (Sp105)	2 (1)	SRX10649748
S55 (Sp55)	6 (1.5)	SRX10649694
aStrain number (parental strain number); bMIC of treated strain (MIC of parental strain). Those strains highlighted in yellow do not grow in 6 mg/mL-vancomycin media.
