# Supplementary material for: Inferring multilayer interactome networks shaping phenotypic plasticity and evolution
Source: Nat Commun. 2021 Sep 6;12:5304. doi: 10.1038/s41467-021-25086-5 (PMC8421358; doi:10.1038/s41467-021-25086-5)
Supplement: Supplementary file 6 — Dataset 2 [file 41467_2021_25086_MOESM6_ESM.xlsx]

## Sheet: Sheet1
Gene enrichment analysis of QTLs for abiotic phenotypic plasticity of S. aureus to vancomycin exposition detected by coFunMap.
SNP Name	Position	Mutation	Gene Name	Annotation	−logP value
Q25261	25261	A<->T	SAOUHSC_00020	two-component response regulator	21.2976
Q92210	92210	P<->P	SAOUHSC_00085	hypothetical protein	18.393
Q183488	183488	A<->A	SAOUHSC_00169	peptide ABC transporter permease	16.2938
Q193712	193712	N<->S	SAOUHSC_00176	extracellular solute-binding protein	23.9467
Q550312	550312	S<->S	SAOUHSC_00544	fibrinogen-binding protein SdrC	18.3747
Q550323	550323	N<->S	SAOUHSC_00544	fibrinogen-binding protein SdrC	21.0664
Q768340	768340	T<->A	SAOUHSC_00786	hypothetical protein	17.4558
Q1076587	1076587	R<->R	SAOUHSC_01121	alpha-hemolysin	19.0872
Q2644158	2644158	F<->F	SAOUHSC_02871	hypothetical protein	19.669
Q2728755	2728755	V<->I	SAOUHSC_02967	arginine/ornithine antiporter	20.3754
Q2783126	2783126	T<->N	SAOUHSC_03008	multifunctional imidazole glycerol phosphate synthase subunit/phosphoribosyl-AMP cyclohydrolase/phosphoribosyl-ATP pyrophosphatase	17.4786
Q229384	229384	/	/	Non-coding region	29.5765
Q448470	448470	/	/	Non-coding region	19.7424
Q942441	942441	/	/	Non-coding region	19.4213
Q2072412	2072412	/	/	Non-coding region	23.2434
Q2815318	2815318	/	/	Non-coding region	23.1195
