# Supplementary material for: Inferring multilayer interactome networks shaping phenotypic plasticity and evolution
Source: Nat Commun. 2021 Sep 6;12:5304. doi: 10.1038/s41467-021-25086-5 (PMC8421358; doi:10.1038/s41467-021-25086-5)
Supplement: Supplementary file 7 — Dataset 3 [file 41467_2021_25086_MOESM7_ESM.xlsx]

## Sheet: Sheet1
Gene enrichment analysis of QTLs for biotic phenotypic plasticity of S. aureus to E. coli coexistence detected by coFunMap.
SNP Name	Position	Mutation	Gene Name	Annotation	−logP value
Q400804	400804	A<->A	SAOUHSC_00397	type I restriction-modification system subunit M	3.8618
Q407377	407377	T<->T	SAOUHSC_00405	hypothetical protein	4.2345
Q1464529	1464529	G<->G	SAOUHSC_01515	petidoglycan hydrolase	3.875
Q1464883	1464883	N<->N	SAOUHSC_01515	petidoglycan hydrolase	3.967
Q1464886	1464886	I<->I	SAOUHSC_01515	petidoglycan hydrolase	3.9108
Q1487705	1487705	F<->F	SAOUHSC_01539	terminase small subunit	3.8859
Q1831526	1831526	Y<->N	SAOUHSC_01926	hypothetical protein	4.1058
Q1349428	1349428	/	/	Non-coding region	4.4548
