# Supplementary material for: Inferring multilayer interactome networks shaping phenotypic plasticity and evolution
Source: Nat Commun. 2021 Sep 6;12:5304. doi: 10.1038/s41467-021-25086-5 (PMC8421358; doi:10.1038/s41467-021-25086-5)
Supplement: Supplementary file 8 — Dataset 4 [file 41467_2021_25086_MOESM8_ESM.xlsx]

## Sheet: Sheet1
Resequencing statistics of S. aureus strains used in the biotic GWAS experiment.
Sample ID	Insert size (bp)	Reads length (bp)	Raw data (Mb)	Filtered reads (%)	Clean data (Mb)	Clean data Q20(%)	Clean data Q30(%)
Sh1	500	(100:100)	1012	18.86	821	97.01	90.85
Sh2	500	(100:100)	1215	22.99	935	93.32	82.34
Sh3	500	(100:100)	1012	9.88	912	98.54	94.28
Sh4	500	(100:100)	1247	9.54	1128	97.61	91.41
Sh5	500	(100:100)	1220	10.68	1090	96.51	88.97
Sh6	500	(100:100)	1166	8.78	1064	97.46	90.96
Sh7	500	(100:100)	1094	8.99	996	97.37	90.67
Sh8	500	(100:100)	1272	9.31	1153	97.74	92
Sh9	500	(100:100)	1099	15.29	931	97.53	92.29
Sh10	500	(100:100)	1159	13.04	1008	97.67	92.3
Sh11	500	(100:100)	1468	14.44	1256	97.48	91.83
Sh12	500	(100:100)	1235	8.89	1125	96.58	88.98
Sh13	500	(100:100)	963	9.62	871	96.3	88.34
Sh14	500	(100:100)	1237	9.75	1116	96.28	88.32
Sh15	500	(100:100)	1026	10.02	923	97.38	90.73
Sh16	500	(100:100)	1009	9.06	917	98.49	94.04
Sh17	500	(100:100)	1134	10.24	1018	96.63	89.24
Sh18	500	(100:100)	1173	9.3	1064	97.76	92.11
Sh19	500	(100:100)	1088	11.45	964	97.01	89.67
Sh20	500	(100:100)	1220	9.94	1099	96.56	89.03
Sh21	500	(100:100)	1015	16.51	848	96.07	87.04
Sh22	500	(100:100)	1194	13.93	1028	98.18	94.17
Sh23	500	(100:100)	1056	18.8	858	97.52	92.65
Sh24	500	(125:125)	1378	4.73	1312	96.18	92.09
Sh25	500	(125:125)	1668	6.69	1556	96.3	92.37
Sh26	500	(100:100)	1120	28.52	800	95.58	87.75
Sh27	500	(125:125)	1263	8.71	1153	95.9	91.63
Sh28	500	(125:125)	1536	5.95	1444	96.39	92.5
Sh29	500	(100:100)	1212	9.15	1101	96.39	88.5
Sh30	500	(100:100)	1215	14.9	1034	94.95	85.49
Sh31	500	(100:100)	1821	15.68	1535	97.37	91.55
Sh32	500	(125:125)	1417	5.86	1334	96.8	93.42
Sh33	500	(100:100)	1084	9.05	986	96.46	88.72
Sh34	500	(100:100)	1043	9.18	947	97.66	91.64
Sh35	500	(100:100)	1525	10.52	1364	97.24	90.42
Sh36	350	(150:150)	1531	23.34	1173	98.76	96.6
Sh37	350	(150:150)	1452	9.09	1320	97.46	93.52
Sh38	350	(150:150)	1676	10.14	1506	97.45	93.5
Sh39	350	(150:150)	1526	9.44	1382	97.31	93.2
Sh40	500	(125:125)	1105	7.63	1021	96.32	92.49
Sh41	500	(125:125)	1116	4.74	1063	96.39	92.5
Sh42	500	(125:125)	1191	5.19	1129	96.42	92.58
Sh43	500	(125:125)	943	4.25	903	96.35	92.41
Sh44	500	(125:125)	1309	7.53	1211	96.37	92.56
Sh45	500	(125:125)	1075	4.41	1027	96.31	92.33
Sh46	300	(150:150)	847	2.04	830	98.52	96.18
Sh47	300	(150:150)	1065	1.68	1047	98.78	96.7
Sh48	300	(150:150)	937	1.53	923	98.66	96.43
Sh49	300	(150:150)	706	2.88	686	98.75	96.62
Sh50	300	(150:150)	817	2.15	799	98.71	96.59
Sh51	300	(150:150)	898	1.81	882	98.71	96.37
Sh52	300	(150:150)	827	1.9	811	98.73	96.64
Sh53	300	(150:150)	853	1.57	840	98.66	96.28
Sh54	300	(150:150)	851	1.49	838	98.55	96.26
Sh55	300	(150:150)	772	1.55	760	98.72	96.5
Sh56	300	(150:150)	947	1.1	936	98.72	96.5
Sh57	300	(150:150)	823	1.71	809	98.71	96.55
Sh58	300	(150:150)	884	1.58	870	98.6	96.37
Sh59	300	(150:150)	732	3.29	708	98.7	96.5
Sh60	300	(150:150)	888	3.27	859	98.63	96.44
Sh61	300	(150:150)	1066	1.62	1049	98.56	96.25
Sh62	300	(150:150)	853	2.86	829	98.61	96.4
Sh63	300	(150:150)	808	1.9	793	98.59	96.35
Sh64	300	(150:150)	883	1.55	869	98.07	95.03
Sh65	300	(150:150)	879	1.72	864	98.53	96.21
Sh66	300	(150:150)	1010	1.34	996	99	97.31
Sh67	300	(150:150)	1043	1.24	1030	99.1	97.54
Sh68	300	(150:150)	862	1.7	848	99.05	97.41
Sh69	300	(150:150)	817	2.02	800	98.84	96.91
Sh70	300	(150:150)	989	2.11	968	98.42	95.97
Sh71	300	(150:150)	919	1.63	904	98.81	96.85
Sh72	300	(150:150)	1106	2.01	1084	98.84	96.92
Sh73	300	(150:150)	861	2.03	843	98.81	96.84
Sh74	300	(150:150)	1149	0.97	1138	98.25	94.52
Sh75	300	(150:150)	865	1.86	849	98.83	96.89
Sh76	300	(150:150)	868	1.55	855	98.84	96.91
Sh77	300	(150:150)	1295	1.05	1282	98.45	95.82
Sh78	300	(150:150)	1005	1.64	989	99.09	97.5
Sh79	300	(150:150)	1073	1.99	1051	98.84	96.88
Sh80	300	(150:150)	1033	1.53	1017	98.88	97
Sh81	300	(150:150)	787	2.51	767	98.92	97.08
Sh82	300	(150:150)	1155	0.53	1149	98.56	96.03
Sh83	300	(150:150)	930	1.75	913	98.87	96.95
Sh84	300	(150:150)	1043	1.48	1027	98.97	97.3
Sh85	300	(150:150)	956	1.69	940	98.7	96.61
Sh86	300	(150:150)	859	2.45	838	98.21	95.38
Sh87	300	(150:150)	931	1.69	915	99.06	97.44
Sh88	300	(150:150)	1212	0.91	1201	98.53	95.97
Sh89	300	(150:150)	1099	1.49	1083	99.03	97.43
Sh90	300	(150:150)	1313	1.09	1298	98.64	96.22
Sh91	300	(150:150)	991	1.6	975	99.01	97.37
Sh92	300	(150:150)	964	1.43	950	99	97.33
Sh93	300	(150:150)	849	1.54	836	98.43	95.97
Sh94	300	(150:150)	1109	1.47	1093	99	97.35
Sh95	300	(150:150)	921	1.73	906	99	97.33
Sh96	300	(150:150)	1236	0.91	1223	98.63	96.19
Sh97	300	(150:150)	1158	1.22	1144	98.58	96.06
Sh98	300	(150:150)	831	5	790	98.43	95.98
Sh99	300	(150:150)	989	1.38	975	98.98	97.33
Sh100	300	(150:150)	884	1.63	870	98.99	97.29
